# Supplementary material for: Murine MPDZ‐linked hydrocephalus is caused by hyperpermeability of the choroid plexus
Source: EMBO Mol Med. 2018 Dec 5;11(1):e9540. doi: 10.15252/emmm.201809540 (PMC6328942; doi:10.15252/emmm.201809540)
Supplement: Supplementary file 2 — Dataset EV1 [file EMMM-11-e9540-s002.xlsx]

## Sheet: Legend
Set of all proteins identified in the CSF of 3 Mpdz+/+ and 3 Mpdz-/- mice.

## Sheet: Sheet2
Protein	Gene ID	Accession	MW (kDa)	LFQ intensitiesa						Average LFQ		LFQ ratio
				WT1	WT2	WT3	KO1	KO2	KO3	WT	KO	KO/WT	p-value
Ig alpha chain C region	N/A	P01878	36.875	2613	798360	4196500	2613	2613	2613	1.66582e+06	2613	0.00156859	0.265541
Major urinary protein 1;Major urinary protein 6;Major urinary protein	Mup9	A2BIM8	20.762	155550	826610	2613	2613	2613	2613	328258	2613	0.00796021	0.267571
Alpha-1B-glycoprotein	A1bg	Q19LI2	56.553	2613	2613	1959500	2613	10703	2613	654909	5309.67	0.00810749	0.375683
Alpha-1-antitrypsin 1-5	Serpina1e	Q00898	45.891	2613	8034400	174780	21254	33051	42292	2.73726e+06	32199	0.0117632	0.364917
Immunoglobulin J chain	Igj	P01592	18.013	2613	2613	218120	2613	2613	2613	74448.7	2613	0.035098	0.373901
Aspartate aminotransferase, mitochondrial	Got2	P05202	47.411	166730	709910	11314	9858.7	20095	2613	295985	10855.6	0.0366761	0.24952
Metallothionein-3	Mt3	P28184	7.0092	135310	68472	2613	2613	2613	2613	68798.3	2613	0.0379806	0.159096
Leukemia inhibitory factor receptor	Lifr	P42703-2	81.286	2613	74223	336700	16836	2613	2613	137845	7354	0.0533496	0.268611
Proteasome subunit alpha type-2	Psma2	P49722	25.926	2613	69048	56041	2613	2613	2613	42567.3	2613	0.0613851	0.120779
Eukaryotic translation initiation factor 4B	Eif4b	Q8BGD9	68.839	2613	38800	36346	2613	2613	2613	25919.7	2613	0.100811	0.116606
Carbonic anhydrase 1	Ca1	P13634	28.33	164510	7440400	5761400	506890	707260	256920	4.45544e+06	490357	0.110058	0.146317
Purine nucleoside phosphorylase	Pnp	P23492	32.277	2613	1922000	1565400	160310	217650	9377.8	1.16334e+06	129113	0.110985	0.155927
Ig mu chain C region	Ighm	P01872	49.971	153450	1059600	6815100	377570	418400	138410	2676050	311460	0.116388	0.320685
Glutamine synthetase	Glul	P15105	42.119	606140	607850	64795	55131	94720	2613	426262	50821.3	0.119226	0.109064
Tubulin beta-4A chain	Tubb4a	Q9D6F9	49.585	27950	176720	24590	2613	22648	2613	76420	9291.33	0.121582	0.25531
Synaptosomal-associated protein 25	Snap25	P60879-2	23.336	2613	184410	2613	2613	18617	2613	63212	7947.67	0.12573	0.415022
Tubulin alpha-4A chain	Tuba4a	P68368	49.924	2613	104900	17092	6352.1	7665.9	2613	41535	5543.67	0.13347	0.323534
Histone H2B type 3-A;Histone H2B type 1-P;Histone H2B type 1-K;Histon	Hist3h2ba	Q9D2U9	13.994	360900	538620	68086	46811	96306	2613	322535	48576.7	0.150609	0.121649
Spectrin beta chain, erythrocytic	Sptb	P15508	245.25	2613	590060	289300	35290	74311	26429	293991	45343.3	0.154234	0.217909
Ig kappa chain V-III region PC 2413;Ig kappa chain V-III region PC 24	N/A	P01657	11.949	2613	2613	44299	2613	2613	2613	16508.3	2613	0.158284	0.373901
Guanine deaminase	Gda	Q9R111	51.012	42030	1175800	730820	160350	149780	2613	649550	104248	0.160492	0.177585
Retinal dehydrogenase 1;Aldehyde dehydrogenase, cytosolic 1	Aldh1a1	P24549	54.467	2613	589460	541850	67284	83932	36722	377974	62646	0.165741	0.170013
Band 3 anion transport protein	Slc4a1	P04919-2	94.233	2613	3799500	1818600	525790	185230	239360	1873571	316793	0.169085	0.230438
L-lactate dehydrogenase B chain	Ldhb	P16125	36.572	95203	167760	2613	40832	2613	2613	88525.3	15352.7	0.173427	0.213114
Aconitate hydratase, mitochondrial	Aco2	Q99KI0	85.462	195650	627360	51883	53290	58615	43608	291631	51837.7	0.177751	0.237925
Spectrin alpha chain, erythrocytic 1	Spta1	P08032	279.86	2613	793890	290350	101120	101080	2613	362284	68271	0.188446	0.27654
Creatine kinase B-type	Ckb	Q04447	42.713	2835600	3381400	590890	349820	654920	317250	2.2693e+06	440663	0.194185	0.100795
Ig lambda-1 chain V region;Ig lambda-1 chain V region S43	N/A	P01723	12.222	2613	2613	575010	2613	2613	108370	193412	37865.3	0.195776	0.467664
ATP synthase subunit beta, mitochondrial	Atp5b	P56480	56.3	534620	406090	143320	2613	98670	111770	361343	71017.7	0.196538	0.0731049
Dehydrogenase/reductase SDR family member 11	Dhrs11	Q3U0B3	28.274	2613	27281	84905	18574	2613	2613	38266.3	7933.33	0.207319	0.291023
GTP-binding nuclear protein Ran	Ran	P62827	24.423	172170	723460	327790	111550	112070	32804	407807	85474.7	0.209596	0.124453
Mannose-binding protein A	Mbl1	P39039	25.396	2613	28950	48851	11834	2613	2613	26804.7	5686.67	0.212152	0.199087
Syntaxin-binding protein 1	Stxbp1	O08599	67.568	76461	145810	2613	2613	2613	43878	74961.3	16368	0.218353	0.249899
Fructose-bisphosphate aldolase C	Aldoc	P05063	39.394	64176	248030	2613	23334	42905	2613	104940	22950.7	0.218703	0.333633
Dihydropyrimidinase-related protein 2	Dpysl2	O08553	62.277	982220	1292300	284140	188760	295820	79878	852887	188153	0.220607	0.0944814
Malate dehydrogenase, mitochondrial	Mdh2	P08249	35.611	389490	1485800	140690	196330	184830	88512	671993	156557	0.232975	0.281685
Gamma-enolase	Eno2	P17183	47.296	256180	1138600	101840	98701	265560	2613	498873	122291	0.245135	0.319993
Ig lambda-1 chain C region	N/A	P01843	11.575	2613	28958	1293400	36980	32448	255870	441657	108433	0.245513	0.483794
Ubiquitin-60S ribosomal protein L40;Ubiquitin;60S ribosomal protein L	Uba52	P62984	14.728	1162900	407770	50058	165790	220300	16474	540243	134188	0.248385	0.290452
Collagen alpha-1(I) chain	Col1a1	P11087-2	117.82	957760	542170	10071000	535250	219610	2144400	3.85698e+06	966420	0.250564	0.412885
Acylamino-acid-releasing enzyme	Apeh	Q8R146-2	79.964	2613	278460	188350	54522	64638	2613	156474	40591	0.25941	0.237266
Haptoglobin;Haptoglobin alpha chain;Haptoglobin beta chain	Hp	Q61646	38.752	2613	8319500	5388600	1830100	1859800	2613	4.57024e+06	1.23084e+06	0.269316	0.254433
Ectonucleotide pyrophosphatase/phosphodiesterase family member 2	Enpp2	Q9R1E6	98.884	14730000	5566300	1168300	2541800	2931500	380840	7.15487e+06	1951380	0.272735	0.270486
Serine protease inhibitor A3K	Serpina3k	P07759	46.879	4538800	21749000	22022000	3275300	2814500	7129700	1.61033e+07	4406500	0.27364	0.120396
Malate dehydrogenase, cytoplasmic	Mdh1	P14152	36.511	1479600	2146800	435440	427690	465770	233170	1.35395e+06	375543	0.277369	0.123749
Bisphosphoglycerate mutase	Bpgm	P15327	29.978	629900	2618300	2453000	603850	717530	307260	1900400	542880	0.285666	0.104503
Phosphoglycerate kinase 1	Pgk1	P09411	44.55	424290	611180	278940	165980	161930	55636	438137	127849	0.291801	0.0391367
Carbonic anhydrase 2	Ca2	P00920	29.032	9281400	50969000	29450000	9506400	11731000	5160600	2.99001e+07	8.79933e+06	0.294291	0.158497
14-3-3 protein beta/alpha;14-3-3 protein beta/alpha, N-terminally pro	Ywhab	Q9CQV8	28.086	163770	266520	63739	67619	75213	2613	164676	48481.7	0.294406	0.13847
Triosephosphate isomerase	Tpi1	P17751	32.191	1838600	2315900	656830	618870	576290	223010	1.60378e+06	472723	0.294756	0.0903229
Catalase	Cat	P24270	59.795	544350	3623000	3094800	998310	982270	240240	2.42072e+06	740273	0.305808	0.162481
Lactoylglutathione lyase	Glo1	Q9CPU0	20.809	85032	374790	254850	77622	78002	64832	238224	73485.3	0.308472	0.121942
14-3-3 protein epsilon	Ywhae	P62259	29.174	805010	664670	138590	209480	229420	63609	536090	167503	0.312453	0.153274
Alpha-enolase	Eno1	P17182	47.14	1859400	2166100	625890	590080	562070	313760	1.55046e+06	488637	0.315155	0.0908505
Protein deglycase DJ-1	Park7	Q99LX0	20.021	2613	337000	191970	113350	2613	52328	177194	56097	0.316585	0.300701
Tubulin beta-4B chain	Tubb4b	P68372	49.83	1687700	2889500	1064300	639940	843410	302870	1880500	595407	0.316621	0.0827925
Carbonyl reductase [NADPH] 1	Cbr1	P48758	30.641	39330	102170	39344	25322	30448	2613	60281.3	19461	0.322836	0.145502
Transketolase	Tkt	P40142	67.63	209830	642760	404940	179090	138870	94234	419177	137398	0.327781	0.0917205
Low molecular weight phosphotyrosine protein phosphatase	Acp1	Q9D358-2	17.941	2613	196470	131430	51963	55542	2613	110171	36706	0.333173	0.284285
Serine protease inhibitor A3M	Serpina3m	Q03734	47.064	2613	375740	586730	66342	64718	194460	321694	108507	0.337297	0.292678
Heat shock cognate 71 kDa protein	Hspa8	P63017	70.87	2112900	2992400	1551500	751860	1049700	452830	2.21893e+06	751463	0.33866	0.0317629
Glutathione peroxidase 1	Gpx1	P11352	22.329	345080	2524600	2021500	703630	718400	240740	1.63039e+06	554257	0.339953	0.187274
Transitional endoplasmic reticulum ATPase	Vcp	Q01853	89.321	101070	1884100	1266100	522780	484130	107090	1.08376e+06	371333	0.342635	0.256986
Tubulin alpha-1B chain	Tuba1b	P05213	50.151	1340200	3760000	862320	883160	973520	199760	1.98751e+06	685480	0.344894	0.233919
Hemoglobin subunit beta-1	Hbb-b1	P02088	15.84	87652000	1174500000	1108800000	281400000	356170000	183390000	7.90317e+08	2.73653e+08	0.346258	0.219668
Transthyretin	Ttr	P07309	15.776	16132000	5583400	1660700	2740900	3159400	2199400	7.79203e+06	2699900	0.346495	0.304796
Hydroxyacylglutathione hydrolase, mitochondrial	Hagh	Q99KB8-2	28.901	58131	144190	83258	54953	42085	2613	95193	33217	0.348944	0.107837
Rab GDP dissociation inhibitor alpha	Gdi1	P50396	50.521	114440	560590	234480	143020	171850	2613	303170	105828	0.34907	0.24018
Complement component C8 beta chain	C8b	Q8BH35-2	58.449	2613	283970	77022	38720	42613	47232	121202	42855	0.353584	0.404828
Ankyrin-1	Ank1	Q02357-5	192.03	2613	294130	158670	102740	58538	2613	151804	54630.3	0.359873	0.336577
Peroxiredoxin-2	Prdx2	Q61171	21.778	2212600	12780000	11400000	3576900	4754200	1196600	8.79753e+06	3175900	0.360999	0.18129
CD5 antigen-like	Cd5l	Q9QWK4	38.862	2613	26274	561530	98049	112920	2613	196806	71194	0.361748	0.535937
Glutathione S-transferase Mu 1;Glutathione S-transferase Mu 7;Glutath	Gstm1	P10649	25.97	88315	103680	52539	49907	2613	37753	81511.3	30091	0.369163	0.0683574
Hemoglobin subunit alpha	Hba	P01942	15.085	252450000	1022900000	646960000	272320000	319520000	118750000	640770000	2.36863e+08	0.369654	0.154655
Ig heavy chain V-III region T957;Ig heavy chain V-III region ABE-47N;	N/A	P01800	12.732	2613	19858	708190	23234	11420	235930	243554	90194.7	0.370328	0.563083
Peroxiredoxin-6	Prdx6	O08709	24.87	2613	645100	433490	181150	143320	76227	360401	133566	0.370603	0.301801
Collagen alpha-2(I) chain	Col1a2	Q01149	129.56	377350	101320	1386600	144230	189630	362450	621757	232103	0.373303	0.381109
Ig lambda-1 chain V region H2020;Ig lambda-1 chain V regions MOPC 104	N/A	P01726	13.465	2613	2613	15690	2613	2613	2613	6972	2613	0.374785	0.373901
14-3-3 protein gamma;14-3-3 protein gamma, N-terminally processed	Ywhag	P61982	28.302	622440	1252100	116270	328330	377820	44730	663603	250293	0.377173	0.296479
14-3-3 protein zeta/delta	Ywhaz	P63101	27.771	2773800	3801200	828820	1184600	1403000	272890	2467940	953497	0.386353	0.181627
Glucose-6-phosphate isomerase	Gpi	P06745	62.766	123870	610120	122840	122630	171610	38982	285610	111074	0.388901	0.354477
Ig kappa chain V-VI region NQ2-6.1	N/A	P04945	11.713	2613	2613	458690	51674	57203	74588	154639	61155	0.39547	0.572245
Tubulin beta-2B chain;Tubulin beta-2A chain	Tubb2b	Q9CWF2	49.953	373440	1124800	214710	227390	321330	128710	570983	225810	0.395476	0.294151
Ig lambda-2 chain V region;Ig lambda-2 chain V region MOPC 315	N/A	P01728	12.222	2613	2613	14365	2613	2613	2613	6530.33	2613	0.400133	0.373901
Proteasome subunit beta type-6	Psmb6	Q60692	25.378	48955	145490	93175	54591	58239	2613	95873.3	38481	0.401373	0.158767
Glyceraldehyde-3-phosphate dehydrogenase	Gapdh	P16858	35.81	1500300	3381400	1401000	1266700	1035400	232070	2.09423e+06	844723	0.403357	0.156106
14-3-3 protein eta	Ywhah	P68510	28.211	299230	870520	111200	207710	307190	2613	426983	172504	0.404007	0.35812
Hemopexin	Hpx	Q91X72	51.317	7008100	25383000	27735000	5674100	4920400	14393000	2.0042e+07	8.32917e+06	0.415585	0.180206
Flavin reductase (NADPH)	Blvrb	Q923D2	22.197	838140	8981700	5707700	2548800	3417700	704490	5.17585e+06	2.22366e+06	0.429623	0.302638
Protein 4.1	Epb41	P48193-2	89.663	2613	314800	193930	86398	122160	12605	170448	73721	0.432514	0.37261
Proenkephalin-A;Synenkephalin;Met-enkephalin;PENK(114-133);PENK(143-1	Penk	P22005	31.004	765870	256870	87867	155240	223520	106830	370202	161863	0.437229	0.370204
Ubiquitin carboxyl-terminal hydrolase isozyme L1	Uchl1	Q9R0P9	24.838	2613	337080	2613	55998	96152	2613	114102	51587.7	0.452119	0.614801
Heat shock 70 kDa protein 4	Hspa4	Q61316	94.132	2613	100550	27742	20158	25516	14967	43635	20213.7	0.463244	0.472019
Brain acid soluble protein 1	Basp1	Q91XV3	22.086	1073100	1201900	157460	421140	597890	126490	810820	381840	0.470931	0.295062
Aspartate aminotransferase, cytoplasmic	Got1	P05201	46.247	268260	440380	76139	141680	158010	91099	261593	130263	0.497961	0.287402
Heat shock protein HSP 90-beta	Hsp90ab1	P11499	83.28	2613	111670	2613	27472	14465	17677	38965.3	19871.3	0.509975	0.629095
Hemoglobin subunit beta-2	Hbb-b2	P02089	15.878	2613	176580	232030	88587	121800	2613	137074	71000	0.517967	0.443023
Epidermal growth factor receptor	Egfr	Q01279	134.85	2613	229730	178990	56443	59577	101260	137111	72426.7	0.528234	0.409732
Apolipoprotein B-100;Apolipoprotein B-48	Apob	E9Q414	509.43	2613	2613	86945	44403	2613	2613	30723.7	16543	0.538445	0.674692
Prothymosin alpha;Prothymosin alpha, N-terminally processed;Thymosin	Ptma	P26350	12.254	88617	100180	42202	66414	32139	28614	76999.7	42389	0.550509	0.181582
Ig heavy chain V region 345;Ig heavy chain V region RF	N/A	P18526	12.902	2613	2613	89311	2613	16785	34314	31512.3	17904	0.568158	0.676789
Superoxide dismutase [Cu-Zn]	Sod1	P08228	15.942	910530	1894900	1791500	1057100	1288000	353970	1532310	899690	0.587146	0.206513
Purkinje cell protein 4	Pcp4	P63054	6.8073	91725	116290	2613	65847	61197	2613	70209.3	43219	0.615573	0.537618
Ig heavy chain V region MOPC 21;Ig heavy chain V region 914;Ig heavy	N/A	P01783	15.071	2613	2613	248190	22319	25279	109710	84472	52436	0.62075	0.730564
Rho GDP-dissociation inhibitor 1	Arhgdia	Q99PT1	23.407	185430	423880	140280	220900	154230	97203	249863	157444	0.630122	0.385557
Ubiquitin carboxyl-terminal hydrolase 5	Usp5	P56399	95.832	2613	2613	7194.9	2613	2613	2613	4140.3	2613	0.631114	0.373901
Ig heavy chain V region 6.96	N/A	P18528	11.007	2613	16064	245780	22056	22473	125040	88152.3	56523	0.641197	0.731744
Actin, cytoplasmic 2;Actin, cytoplasmic 2, N-terminally processed	Actg1	P63260	41.792	8412400	14057000	10017000	8572900	7695300	4881800	10828800	7050000	0.651042	0.13397
Alpha-2-macroglobulin;Alpha-2-macroglobulin 165 kDa subunit;Alpha-2-m	A2m	Q61838	165.85	7049600	33908000	68882000	27892000	30035000	13591000	36613200	2.38393e+07	0.651113	0.530599
Ig kappa chain V-V region HP 91A3;Ig kappa chain V-V regions	N/A	P01648	11.961	2613	2613	114910	2613	2613	73051	40045.3	26092.3	0.65157	0.767964
Secretogranin-1;CCB peptide;PE-11	Chgb	P16014	77.968	3511200	954070	184800	1264200	1309500	462780	1.55002e+06	1012160	0.652997	0.63306
Tropomyosin alpha-3 chain	Tpm3	P21107-2	29.02	2613	313760	242230	187170	123230	57314	186201	122571	0.658274	0.563928
Murinoglobulin-1	Mug1	P28665	165.3	1246800	15555000	17844000	8030200	8399900	6538300	11548600	7.65613e+06	0.662949	0.497618
Phosphatidylethanolamine-binding protein 1;Hippocampal cholinergic ne	Pebp1	P70296	20.83	511140	1850100	652920	964430	872850	164840	1004720	667373	0.664238	0.532289
Actin, cytoplasmic 1;Actin, cytoplasmic 1, N-terminally processed	Actb	P60710	41.736	264660	413570	213470	336590	174060	82323	297233	197658	0.664992	0.356168
Calmodulin-like protein 3	Calml3	P0DP28	16.837	164700	446980	118470	149690	262250	75483	243383	162474	0.667566	0.524387
55 kDa erythrocyte membrane protein	Mpp1	P70290	52.227	2613	2613	80401	52420	2613	2613	28542.3	19215.3	0.673222	0.777043
Glutathione S-transferase P 1	Gstp1	P19157	23.609	106200	297680	106260	173830	97488	82556	170047	117958	0.69368	0.496964
Heterogeneous nuclear ribonucleoproteins A2/B1	Hnrnpa2b1	O88569-3	32.46	65285	32086	15443	23615	29148	26775	37604.7	26512.7	0.705037	0.493544
Nucleoside diphosphate kinase A;Nucleoside diphosphate kinase B	Nme1	P15532	17.208	151070	549470	306670	300780	222750	186600	335737	236710	0.705047	0.458112
Ig heavy chain V region AC38 205.12	N/A	P06330	12.934	99704	229010	1821300	301750	340110	888830	716671	510230	0.711944	0.742044
Phosphoglycerate mutase 1	Pgam1	Q9DBJ1	28.832	296250	640690	167030	333120	350460	103010	367990	262197	0.71251	0.550075
Fructose-bisphosphate aldolase A	Aldoa	P05064	39.355	2041100	3780700	1416400	2029200	2414100	742630	2.41273e+06	1.72864e+06	0.716467	0.475342
Alpha-1-acid glycoprotein 1	Orm1	Q60590	23.895	2613	873820	1024200	91123	64259	1243600	633544	466327	0.736061	0.756015
L-lactate dehydrogenase A chain	Ldha	P06151	36.498	435590	677880	307110	459020	419140	173050	473527	350403	0.739986	0.431095
Peroxiredoxin-1	Prdx1	P35700	22.176	2613	144010	159780	130890	100940	2613	102134	78147.7	0.765146	0.723701
Ig kappa chain V-II region 26-10	N/A	P01631	12.273	2613	46901	311700	58578	53340	165650	120405	92522.7	0.768431	0.800401
Actin, alpha skeletal muscle;Actin, alpha cardiac muscle 1;Actin, gam	Acta1	P68134	42.051	376210	1223500	2122200	644230	875160	1414100	1.24064e+06	977830	0.788168	0.659573
Peptidyl-prolyl cis-trans isomerase A;Peptidyl-prolyl cis-trans isome	Ppia	P17742	17.971	3193000	7397300	2866100	4942700	3898600	1836900	4.48547e+06	3559400	0.793541	0.619017
Tubulin alpha-1A chain;Tubulin alpha-3 chain	Tuba1a	P68369	50.135	2613	129930	2613	28951	57980	23706	45052	36879	0.818587	0.860923
Cofilin-1	Cfl1	P18760	18.559	311600	1139800	477500	564030	573310	466830	642967	534723	0.83165	0.693353
Pyruvate kinase PKM	Pkm	P52480-2	57.984	887040	1340700	237820	801090	942610	307190	821853	683630	0.831815	0.730104
Apolipoprotein C-III	Apoc3	P33622	10.982	2613	129760	505910	154170	188300	196910	212761	179793	0.845048	0.838554
Serine protease inhibitor A3N	Serpina3n	Q91WP6	46.717	2590000	9337200	4173800	5335800	5754200	3247700	5367000	4.77923e+06	0.890485	0.800756
Ig kappa chain V-III region 50S10.1;Ig kappa chain V-III region MOPC	N/A	P03977	12.042	2613	2613	84417	2613	22486	55523	29881	26874	0.899367	0.928157
14-3-3 protein theta	Ywhaq	P68254-2	27.7	2613	95312	2613	29146	48544	15306	33512.7	30998.7	0.924984	0.941822
Thymosin beta-4;Hematopoietic system regulatory peptide	Tmsb4x	P20065-2	5.0526	1531100	905570	442180	1227300	1119500	316550	959617	887783	0.925144	0.874485
H-2 class I histocompatibility antigen, Q10 alpha chain	H2-Q10	P01898	37.251	2613	2613	190220	80312	98634	2613	65148.7	60519.7	0.928947	0.949816
Vitamin D-binding protein	Gc	P21614	53.6	3978400	7104800	12772000	2541800	3040300	16685000	7.95173e+06	7.42237e+06	0.933428	0.925249
Serum amyloid A-4 protein	Saa4	P31532	15.088	2613	62870	100490	48873	45340	61667	55324.3	51960	0.939189	0.913037
Elongation factor 1-alpha 1;Elongation factor 1-alpha 2	Eef1a1	P10126	50.113	466930	1237300	861120	1410700	561630	554080	855117	842137	0.984821	0.973037
Selenium-binding protein 2;Selenium-binding protein 1	Selenbp2	Q63836	52.609	2613	84456	65425	69663	81353	2613	50831.3	51209.7	1.00744	0.991854
Secretogranin-2;Secretoneurin;Manserin	Scg2	Q03517	70.643	203870	230170	47118	380420	73858	34777	160386	163018	1.01641	0.983993
Eukaryotic translation initiation factor 5A-1;Eukaryotic translation	Eif5a	P63242	16.832	2613	299950	200260	259850	179430	91724	167608	177001	1.05605	0.929645
Peptidyl-prolyl cis-trans isomerase FKBP1A	Fkbp1a	P26883	11.922	131330	169250	31124	200020	94058	59220	110568	117766	1.0651	0.908903
Alpha-1-antitrypsin 1-1	Serpina1a	P07758	46.002	870520	9185800	14551000	5906000	6013700	14327000	8202440	8748900	1.06662	0.915888
Carboxypeptidase N subunit 2	Cpn2	Q9DBB9	60.478	2613	173630	555170	293780	265780	248500	243804	269353	1.10479	0.883645
Ig heavy chain V region 3	Ighv1-61	P01749	13.016	2613	2613	163860	2613	2613	182380	56362	62535.3	1.10953	0.942552
ATP synthase subunit alpha, mitochondrial	Atp5a1	Q03265	59.752	2613	191160	2613	107040	110080	2613	65462	73244.3	1.11888	0.919239
Alpha-1-antitrypsin 1-3	Serpina1c	Q00896	45.823	2613	1165900	4170600	1051700	1435400	3618800	1.7797e+06	2035300	1.14362	0.871
Thioredoxin	Txn	P10639	11.675	2613	87565	131450	132350	121000	2613	73876	85321	1.15492	0.848394
Ig heavy chain V-III region HPC76	N/A	P01804	12.304	2613	2613	41119	2613	2613	48664	15448.3	17963.3	1.1628	0.906041
Ig kappa chain C region	N/A	P01837	11.778	947600	956200	6392100	1208900	1699600	6880500	2765300	3263000	1.17998	0.855613
Moesin	Msn	P26041	67.766	143350	111000	96061	218020	110360	92264	116804	140215	1.20043	0.604136
Apolipoprotein A-II;Proapolipoprotein A-II	Apoa2	P09813	11.309	2613	212930	2722300	1036900	1381000	1177000	979281	1198300	1.22365	0.815567
ATP-binding cassette sub-family B member 9	Abcb9	Q9JJ59-2	70.216	2613	73317	82047	85227	83473	25313	52659	64671	1.22811	0.725936
Profilin-1	Pfn1	P62962	14.957	2613	104660	257260	238760	152830	69519	121511	153703	1.26493	0.734928
Retinol-binding protein 4	Rbp4	Q00724	23.206	2613	224870	297490	133790	129190	410730	174991	224570	1.28332	0.719437
Thymosin beta-10	Tmsb10	Q6ZWY8	5.0256	104260	123810	54921	185460	92335	89490	94330.3	122428	1.29787	0.496466
Ig kappa chain V-V region HP 93G7;Ig kappa chain V-V region HP R16.7;	N/A	P01645	11.954	2613	2613	595270	182550	179040	433000	200165	264863	1.32322	0.778169
Calreticulin	Calr	P14211	47.994	101680	178080	275450	230270	330610	173970	185070	244950	1.32355	0.428413
Ig gamma-2B chain C region	Igh-3	P01867-2	36.587	471590	684890	6332500	1428500	1444200	7072900	2.49633e+06	3315200	1.32803	0.775647
Alpha-1-antitrypsin 1-4	Serpina1d	Q00897	45.998	7630200	33007000	46531000	22367000	22499000	76274000	2.90561e+07	40380000	1.38973	0.622541
Antithrombin-III	Serpinc1	P32261	52.003	758550	1210900	2863400	871080	1087500	4800400	1610950	2.25299e+06	1.39855	0.676004
Ig heavy chain V region 102;Ig heavy chain V region VH558 B4;Ig heavy	N/A	P01750	12.866	2613	2613	568500	107070	111850	593380	191242	270767	1.41583	0.764699
Tubulin beta-5 chain	Tubb5	P99024	49.67	2613	174540	2613	148470	106770	2613	59922	85951	1.43438	0.735556
Plasma kallikrein;Plasma kallikrein heavy chain;Plasma kallikrein lig	Klkb1	P26262	71.382	2613	108960	409910	346490	200330	215330	173828	254050	1.4615	0.57199
Ig kappa chain V19-17	Igk-V19-17	P01633	16.433	2613	34356	116800	33110	34245	158730	51256.3	75361.7	1.47029	0.677372
Inter-alpha-trypsin inhibitor heavy chain H1	Itih1	Q61702	101.07	2613	187570	679890	556510	458100	354560	290024	456390	1.57363	0.473264
Complement factor I;Complement factor I heavy chain;Complement factor	Cfi	Q61129	67.26	378620	583600	1260600	1008900	892020	1646700	740940	1182540	1.596	0.281418
Afamin	Afm	O89020	69.378	326630	460380	2779300	1199300	1252800	3562900	1188770	2005000	1.68662	0.504353
Complement C3;Complement C3 beta chain;C3-beta-c;Complement C3 alpha	C3	P01027	186.48	3384600	12683000	49604000	35773000	34578000	40481000	2.18905e+07	36944000	1.68767	0.349736
Ig kappa chain V-V region L6	N/A	P01638	12.986	2613	55703	152740	62924	53881	244840	70352	120548	1.7135	0.545862
Apolipoprotein M	Apom	Q9Z1R3	21.273	2613	59651	122820	120820	124400	80202	61694.7	108474	1.75824	0.280255
Glutathione peroxidase 3;Epididymal secretory glutathione peroxidase	Gpx3	P46412	25.424	2613	95286	241020	197400	178070	234940	112973	203470	1.80105	0.27357
Interleukin-1 receptor accessory protein	Il1rap	Q61730-2	41.567	2613	123680	113290	139720	119240	173200	79861	144053	1.8038	0.199505
Serum paraoxonase/arylesterase 1	Pon1	P52430	39.565	2613	166730	592420	515880	561910	327100	253921	468297	1.84426	0.321997
Galectin-1	Lgals1	P16045	14.866	2613	31502	27830	51776	22237	41084	20648.3	38365.7	1.85805	0.230261
Corticosteroid-binding globulin	Serpina6	Q06770	44.769	2613	62308	1085200	629170	698680	884910	383374	737587	1.92394	0.380304
Ig gamma-1 chain C region secreted form;Ig gamma-1 chain C region, me	Ighg1	P01868	35.704	61672	892490	5283900	2482100	2512500	7109400	2079354	4.03467e+06	1.94035	0.430746
Alpha-1-antitrypsin 1-2	Serpina1b	P22599	45.974	282810	3477800	7646400	4048900	4354000	14408000	3.80234e+06	7.60363e+06	1.99973	0.397461
Ig kappa chain V-VI region NQ5-78.2.6;Ig kappa chain V-VI region NQ2-	N/A	P04944	11.391	2613	2613	173170	193880	65311	102090	59465.3	120427	2.02516	0.423849
Elongation factor 2	Eef2	P58252	95.313	2613	2613	23927	34606	2613	21918	9717.67	19712.3	2.0285	0.441263
Inter-alpha-trypsin inhibitor heavy chain H2	Itih2	Q61703	105.93	2613	298510	2426200	1563600	1754500	2217500	909108	1845200	2.02968	0.300384
Complement factor D	Cfd	P03953-2	27.985	138950	865180	3994100	1650500	2003900	6544400	1.66608e+06	3399600	2.04048	0.428618
Prothrombin;Activation peptide fragment 1;Activation peptide fragment	F2	P19221	70.268	2613	933810	1361900	997900	1128000	2924000	766108	1683300	2.19721	0.282797
Kininogen-1;Kininogen-1 heavy chain;Bradykinin;Kininogen-1 light chai	Kng1	O08677-3	53.205	2999800	5048600	10727000	8474000	8838500	23949000	6.25847e+06	1.37538e+07	2.19764	0.251621
Sodium bicarbonate cotransporter 3	Slc4a7	Q8BTY2-2	104.68	2613	2613	129860	122880	102820	72433	45028.7	99377.7	2.20699	0.292546
Ig gamma-3 chain C region	N/A	P03987-2	36.228	2613	81784	1614000	306270	279460	3167500	566132	1.25108e+06	2.20987	0.564651
Plasma protease C1 inhibitor	Serping1	P97290	55.584	2613	185180	280110	332450	314750	395010	155968	347403	2.22741	0.0874047
Alpha-2-antiplasmin	Serpinf2	Q61247	54.971	2613	310290	1192300	934760	793880	1637300	501734	1121980	2.2362	0.232987
Ig gamma-2A chain C region secreted form	N/A	P01864	36.595	360110	573510	2983500	1581400	1955700	5325900	1.30571e+06	2.95433e+06	2.26263	0.32132
Major prion protein	Prnp	P04925	27.977	174320	152550	2613	563710	143320	43901	109828	250310	2.27912	0.450585
Protein disulfide-isomerase A3	Pdia3	P27773	56.678	2613	66819	2613	78433	41574	45400	24015	55135.7	2.29588	0.271055
Ig heavy chain V region 3-6	Ighv3-6	P18531	13.095	2613	2613	55371	16928	26328	96767	20199	46674.3	2.31072	0.437436
Zinc-alpha-2-glycoprotein	Azgp1	Q64726	35.332	2613	65931	341380	118900	62074	784960	136641	321978	2.35637	0.506503
Serum albumin	Alb	P07724	68.692	654770000	736240000	1036800000	1124500000	1176600000	3526400000	809270000	1942500000	2.40031	0.22984
Apolipoprotein A-I;Proapolipoprotein A-I;Truncated apolipoprotein A-I	Apoa1	Q00623	30.615	3388900	13149000	45726000	50392000	47387000	52916000	2.07546e+07	5.02317e+07	2.42026	0.0843003
Ceruloplasmin	Cp	Q61147	121.15	1501700	4095400	9250400	8403200	8749400	19835000	4.94917e+06	12329200	2.49117	0.168106
Carboxylesterase 1C	Ces1c	P23953	61.055	1896000	3522200	17484000	12434000	10985000	34252000	7.63407e+06	1.92237e+07	2.51814	0.267574
Ig heavy chain V region 1-62-3;Ig heavy chain V region 186-1;Ig heavy	Ighv1-62-3	P01754	12.921	2613	2613	83520	37746	37167	148620	29582	74511	2.5188	0.382425
Inhibitor of carbonic anhydrase	Ica	Q9DBD0	76.765	2613	1135900	1374300	1388800	1289400	4313400	837604	2.33053e+06	2.78238	0.238436
Properdin	Cfp	P11680	50.327	2613	120330	182060	295940	222590	332710	101668	283747	2.79092	0.042109
Inter alpha-trypsin inhibitor, heavy chain 4	Itih4	A6X935	104.66	2613	111950	1026700	1541700	827940	864440	380421	1.07803e+06	2.83377	0.155382
Complement factor B;Complement factor B Ba fragment;Complement factor	Cfb	P04186	85.004	2613	1055800	2232100	1745800	1839900	5739100	1.09684e+06	3.10827e+06	2.83384	0.241647
Transgelin-2;Transgelin-3	Tagln2	Q9WVA4	22.395	2613	28385	34792	141980	24636	24402	21930	63672.7	2.90345	0.359548
Phosphatidylcholine-sterol acyltransferase	Lcat	P16301	49.746	2613	2613	77306	115540	122570	2613	27510.7	80241	2.91672	0.317026
Protein AMBP;Alpha-1-microglobulin;Inter-alpha-trypsin inhibitor ligh	Ambp	Q07456	39.029	2613	323500	751550	979000	855560	1349100	359221	1061220	2.95423	0.0557188
Plasminogen;Plasmin heavy chain A;Activation peptide;Angiostatin;Plas	Plg	P20918	90.807	1047600	2337000	7120700	6773700	7156200	18256000	3.50177e+06	1.07286e+07	3.06378	0.159966
Ig kappa chain V-III region PC 7183;Ig kappa chain V-III region PC 70	N/A	P01666	11.952	2613	2613	421300	155110	196920	960660	142175	437563	3.07763	0.375804
Selenoprotein P	Sepp1	P70274	42.705	2613	29562	218950	138440	171020	473480	83708.3	260980	3.11773	0.233827
Vitronectin	Vtn	P29788	54.848	2613	392390	834130	1258200	1164200	1418700	409711	1.28037e+06	3.12505	0.0257495
Dihydropyrimidinase-related protein 3	Dpysl3	Q62188	61.936	2613	2613	2613	2613	19464	2613	2613	8230	3.14964	0.373901
Complement factor H	Cfh	P06909	139.14	405870	1513800	7228300	10456000	10707000	8054500	3.04932e+06	9.73917e+06	3.19388	0.042453
N-acetylmuramoyl-L-alanine amidase	Pglyrp2	Q8VCS0-3	49.063	2613	33338	41274	70506	44738	133100	25741.7	82781.3	3.21585	0.118382
Fatty acid-binding protein, epidermal	Fabp5	Q05816	15.137	2613	115460	72052	279800	271130	63931	63375	204954	3.23398	0.143046
Serotransferrin	Tf	Q921I1	76.723	86219000	114190000	152420000	251480000	254360000	635920000	1.1761e+08	3.80587e+08	3.23602	0.111329
Prostaglandin-H2 D-isomerase	Ptgds	O09114	21.066	7754900	3087800	783970	17010000	14662000	6202500	3.87556e+06	1.26248e+07	3.25755	0.0865952
Beta-2-microglobulin	B2m	P01887	13.779	269680	475700	530090	1420200	1733600	1104700	425157	1419500	3.33877	0.00739044
Heparin cofactor 2	Serpind1	P49182	54.496	2613	36876	41449	60146	61104	149340	26979.3	90196.7	3.34318	0.119506
Phosphatidylinositol-glycan-specific phospholipase D	Gpld1	O70362	93.254	2613	101880	368890	783500	590590	252940	157794	542343	3.43703	0.112633
Interferon alpha/beta receptor 2	Ifnar2	O35664-3	27.755	2613	2613	55045	55899	65612	85709	20090.3	69073.3	3.43814	0.0664441
Lymphocyte antigen 6H	Ly6h	Q9WUC3	14.669	86791	110340	30080	382460	379390	33894	75737	265248	3.50222	0.183857
Ig kappa chain V-V region MOPC 41	Gm5571	P01639	14.311	2613	2613	88580	53564	60222	230330	31268.7	114705	3.66838	0.265784
Inter-alpha-trypsin inhibitor heavy chain H3	Itih3	Q61704	99.357	2613	218130	604040	832260	685250	1551100	274928	1022870	3.72051	0.079718
Hepatocyte growth factor activator;Hepatocyte growth factor activator	Hgfac	Q9R098	70.567	2613	2613	73513	82217	104680	142760	26246.3	109886	4.18671	0.0471345
Apolipoprotein A-IV	Apoa4	P06728	45.029	2613	2230200	6486800	6195800	7624500	23110000	2.90654e+06	12310100	4.23531	0.176712
Alpha-1-acid glycoprotein 2	Orm2	P07361	23.843	2613	2613	115520	14227	2613	505670	40248.7	174170	4.32735	0.474894
Gelsolin	Gsn	P13020	85.941	878400	1662600	4017900	8886300	9950400	10119000	2186300	9651900	4.41472	0.00184869
Cystatin-C	Cst3	P21460	15.531	9561200	12404000	3394500	53595000	51177000	7435000	8.45323e+06	3.74023e+07	4.42462	0.130191
Protein S100-A6	S100a6	P14069	10.051	2613	2613	28133	65014	22206	60848	11119.7	49356	4.43862	0.0759832
Histidine-rich glycoprotein	Hrg	Q9ESB3	59.162	143300	338310	1347600	1437200	1059500	5783900	609737	2760200	4.52687	0.240388
Fetuin-B	Fetub	Q9QXC1	42.712	2613	752400	1144000	1401900	1405400	5800800	633004	2.86937e+06	4.53293	0.211106
Sulfhydryl oxidase 1	Qsox1	Q8BND5-3	63.336	2613	2613	176790	249130	240670	375520	60672	288440	4.75409	0.0349563
Beta-2-glycoprotein 1	Apoh	Q01339	38.618	196450	378040	2466100	3274500	3142000	8408900	1013530	4941800	4.87583	0.104977
Complement C4-B;Complement C4 beta chain;Complement C4 alpha chain;C4	C4b	P01029	192.91	2613	772190	986010	3587600	3226000	2203400	586938	3.00567e+06	5.12093	0.00907279
Coagulation factor XII;Coagulation factor XIIa heavy chain;Coagulatio	F12	Q80YC5	65.701	2613	72640	327840	325330	267300	1612700	134364	735110	5.47102	0.25288
Alpha-2-HS-glycoprotein	Ahsg	P29699	37.325	2398000	5661100	15435000	35707000	34066000	63299000	7.83137e+06	4.43573e+07	5.66406	0.0235834
Complement C1q subcomponent subunit A	C1qa	P98086	25.974	2613	2613	62658	230920	106190	50333	22628	129148	5.70743	0.135069
Vimentin	Vim	P20152	53.687	2613	2613	63323	252490	29126	113160	22849.7	131592	5.75903	0.186091
Fibulin-1	Fbln1	Q08879-2	75.283	2613	2613	2613	39951	2613	2613	2613	15059	5.76311	0.373901
Macrophage colony-stimulating factor 1 receptor	Csf1r	P09581	109.18	2613	2613	62904	172740	119100	131900	22710	141247	6.21958	0.0100693
C4b-binding protein	C4bpa	P08607	51.523	2613	34215	126700	533260	490370	109030	54509.3	377553	6.9264	0.0820787
Secretogranin-3	Scg3	P47867-2	52.783	878540	105170	33240	3150900	3648000	324950	338983	2.37462e+06	7.00511	0.129769
Lumican	Lum	P51885	38.265	2613	86742	192960	186690	134510	1678000	94105	666400	7.08145	0.323782
Alpha-fetoprotein	Afp	P02772	67.337	2613	231310	2613	514730	490600	696510	78845.3	567280	7.19485	0.00818522
Granulins;Acrogranin;Granulin-1;Granulin-2;Granulin-3;Granulin-4;Gran	Grn	P28798	63.458	2613	2613	35932	120210	124270	60002	13719.3	101494	7.39788	0.020378
Contactin-1	Cntn1	P12960	113.39	2613	87848	2613	353880	358000	2613	31024.7	238164	7.67661	0.16251
Angiotensinogen;Angiotensin-1;Angiotensin-2;Angiotensin-3;Angiotensin	Agt	P11859	51.99	76054	106660	137130	1001700	983110	647300	106615	877370	8.22936	0.00270647
Cathepsin Z	Ctsz	Q9WUU7	33.996	29740	26169	11645	273840	280490	21089	22518	191806	8.51791	0.118991
EGF-containing fibulin-like extracellular matrix protein 1	Efemp1	Q8BPB5	54.952	2613	2613	16558	34447	29887	137590	7261.33	67308	9.26937	0.165745
Protein FAM3C	Fam3c	Q91VU0	24.752	2613	28778	2613	135970	165310	30890	11334.7	110723	9.76856	0.0758342
Complement C1q subcomponent subunit C	C1qc	Q02105	25.991	2613	2613	54385	409450	131660	80231	19870.3	207114	10.4233	0.145278
Fibronectin;Anastellin	Fn1	P11276	272.53	2613	118290	1661800	7469400	7684400	3723800	594234	6.29253e+06	10.5893	0.0149545
Pigment epithelium-derived factor	Serpinf1	P97298	46.233	2613	2613	103830	373380	395170	457000	36352	408517	11.2378	0.000897294
ProSAAS;KEP;Big SAAS;Little SAAS;Big PEN-LEN;PEN;PEN-20;PEN-19;Little	Pcsk1n	Q9QXV0	27.27	2613	56935	100880	968920	744790	92446	53476	602052	11.2584	0.106669
Prosaposin	Psap	Q61207	61.422	2613	87760	90592	1032100	953740	119410	60321.7	701750	11.6335	0.0941466
Extracellular matrix protein 1	Ecm1	Q61508-2	48.356	2613	2613	22514	87826	116470	120000	9246.67	108099	11.6906	0.00124431
Complement C1q subcomponent subunit B	C1qb	P14106	26.717	2613	43518	73836	1078800	290260	95823	39989	488294	12.2107	0.210931
Cathepsin B;Cathepsin B light chain;Cathepsin B heavy chain	Ctsb	P10605	37.279	79062	109340	78348	1384000	1709600	215120	88916.7	1.10291e+06	12.4038	0.0891946
Neuromodulin	Gap43	P06837	23.632	2613	18998	5398.4	148240	179600	12656	9003.13	113499	12.6066	0.11222
Basement membrane-specific heparan sulfate proteoglycan core protein;	Hspg2	Q05793	398.29	2613	2613	2613	38192	59728	2613	2613	33511	12.8247	0.137128
Apolipoprotein D	Apod	P51910	21.53	2613	2613	130250	573430	588040	650740	45158.7	604070	13.3766	0.000329228
Cadherin-2	Cdh2	P15116	99.795	39784	116990	2613	1050300	1018900	100210	53129	723137	13.611	0.0993337
Brevican core protein	Bcan	Q61361	95.814	2613	44165	2613	468490	241430	2613	16463.7	237511	14.4264	0.177428
Carboxypeptidase E	Cpe	Q00493	53.255	32430	90072	25220	1325300	1297000	2613	49240.7	874971	17.7693	0.131648
Insulin-like growth factor-binding protein 2	Igfbp2	P47877	32.846	2613	129230	56323	1033200	1086300	1349700	62722	1156400	18.4369	0.000471242
Neuronal cell adhesion molecule	Nrcam	Q810U4-5	28.964	2613	2613	2613	67657	79362	2613	2613	49877.3	19.0881	0.11882
Insulin-like growth factor-binding protein 4	Igfbp4	P47879	27.807	2613	2613	2613	51622	47011	61137	2613	53256.7	20.3814	0.000261035
Chitinase-3-like protein 1	Chi3l1	Q61362-3	42.804	2613	2613	2613	61842	97361	2613	2613	53938.7	20.6424	0.136836
Lysozyme C-1	Lyz1	P17897	16.794	32798	2613	2613	2613	870440	2613	12674.7	291889	23.0293	0.389354
Clusterin;Clusterin beta chain;Clusterin alpha chain	Clu	Q06890	51.655	141010	596640	1319500	22472000	21689000	3968100	685717	1.6043e+07	23.396	0.0641307
Amyloid-like protein 1;C30	Aplp1	Q03157	72.75	2613	337650	68074	5103900	4898100	268550	136112	3.42352e+06	25.1521	0.106251
Limbic system-associated membrane protein	Lsamp	Q8BLK3	38.086	2613	2613	2613	99745	105130	2613	2613	69162.7	26.4687	0.116406
Lysosomal protective protein;Lysosomal protective protein 32 kDa chai	Ctsa	P16675	53.844	2613	2613	2613	102690	111680	2613	2613	72327.7	27.6799	0.116851
R3H domain-containing protein 2	R3hdm2	Q80TM6-2	108.79	2613	2613	2613	101570	130430	2613	2613	78204.3	29.9289	0.122519
Cadherin-13	Cdh13	Q9WTR5	78.185	2613	2613	2613	103660	129090	2613	2613	78454.3	30.0246	0.121062
Dickkopf-related protein 3	Dkk3	Q9QUN9	38.387	2613	92125	39998	2830200	1131500	118080	44912	1.35993e+06	30.2798	0.172022
Alpha-2-macroglobulin-P	A2mp	Q6GQT1	164.35	2613	2613	371870	5279400	4966700	3760000	125699	4668700	37.142	0.000691297
Serum amyloid P-component	Apcs	P12246	26.247	2613	2613	24575	123140	119850	907610	9933.67	383533	38.6094	0.227234
Neuronal cell adhesion molecule	Nrcam	Q810U4-2	131.27	46202	168140	2613	2416000	6074100	69184	72318.3	2.85309e+06	39.4519	0.186835
Protein NOV homolog	Nov	Q64299	38.928	41225	33548	2613	1273700	1664700	163350	25795.3	1.03392e+06	40.0815	0.0885144
Lysozyme C-2	Lyz2	P08905	16.689	2613	43090	104230	1542700	3163300	1650900	49977.7	2.11897e+06	42.3983	0.0168327
Chromogranin-A;Pancreastatin;Beta-granin;WE-14;Catestatin;GE-25;Serpi	Chga	P26339	51.789	2613	2613	13162	615780	129850	34430	6129.33	260020	42.4222	0.231285
V-type proton ATPase subunit S1	Atp6ap1	Q9R1Q9	51.007	2613	2613	2613	141180	188360	28150	2613	119230	45.6295	0.0701887
Fibrinogen beta chain;Fibrinopeptide B;Fibrinogen beta chain	Fgb	Q8K0E8	54.752	2613	2613	130630	2980600	2601400	943120	45285.3	2175040	48.0297	0.0273683
Follistatin-related protein 1	Fstl1	Q62356	34.554	2613	2613	2613	20505	11721	361640	2613	131289	50.2444	0.32658
Osteopontin	Spp1	P10923	32.459	2613	2613	12670	487920	380750	57840	5965.33	308837	51.7719	0.0791691
Neurexin-1	Nrxn1	Q9CS84-5	161.82	2613	2613	2613	230580	181540	2613	2613	138244	52.9064	0.121862
Apolipoprotein E	Apoe	P08226	35.866	47728	915490	1903400	63969000	59493000	28713000	955539	50725000	53.0852	0.0109398
Neurocan core protein	Ncan	P55066	137.2	2613	75171	62211	3526400	3992500	62091	46665	2526997	54.1519	0.116076
Galectin-3-binding protein	Lgals3bp	Q07797	64.49	2613	2613	2613	197810	227370	2613	2613	142598	54.5724	0.118084
Alpha-synuclein	Snca	O55042-2	12.345	2613	2613	73594	2613	4059200	441700	26273.3	1501171	57.1367	0.315201
Cathepsin S	Ctss	O70370	38.474	2613	14674	5028.6	742920	574040	27016	7438.53	447992	60.2259	0.111103
Amyloid-like protein 2	Aplp2	Q06335-2	78.998	2613	2613	2613	244270	243660	2613	2613	163514	62.5772	0.116117
Calsyntenin-1;Soluble Alc-alpha;CTF1-alpha	Clstn1	Q9EPL2-2	107.75	2613	17323	2613	776780	672260	22942	7516.33	490661	65.2793	0.109873
Neuronal pentraxin receptor	Nptxr	Q99J85	52.284	2613	2613	2613	156790	397720	2613	2613	185708	71.0707	0.186481
Amyloid beta A4 protein;N-APP;Soluble APP-alpha;Soluble APP-beta;C99;	App	P12023-2	78.442	2613	168020	2613	6112800	6558000	132540	57748.7	4267780	73.9027	0.112017
Fibrinogen gamma chain	Fgg	Q8VCM7	49.391	2613	51221	7680.2	2852700	2412600	128550	20504.7	1797950	87.6846	0.103088
Neural cell adhesion molecule 1	Ncam1	P13595-4	67.353	2613	2613	16394	990450	977360	143400	7206.67	703737	97.6508	0.0678065
Neutrophil gelatinase-associated lipocalin	Lcn2	P11672	22.875	2613	2613	2613	393840	451340	2613	2613	282598	108.151	0.117977
Seizure protein 6	Sez6	Q7TSK2	107.43	2613	2613	2613	473390	518050	2613	2613	331351	126.809	0.116932
Neural cell adhesion molecule L1-like protein;Processed neural cell a	Chl1	P70232	135.07	2613	19341	10209	3191200	903910	4329.7	10721	1.36648e+06	127.458	0.226155
Ganglioside GM2 activator	Gm2a	Q60648	20.824	2613	2613	2613	510550	548810	40114	2613	366491	140.257	0.0901389
Seizure 6-like protein	Sez6l	Q6P1D5	104.83	2613	2613	2613	582350	571720	2613	2613	385561	147.555	0.116151
Protein kinase C-binding protein NELL2	Nell2	Q61220	91.431	23556	9228.8	2613	2558500	2668200	68743	11799.3	1.76515e+06	149.598	0.107761
Platelet-activating factor acetylhydrolase	Pla2g7	Q60963	49.258	2613	2613	2613	698360	504630	129010	2613	444000	169.92	0.057521
Cathepsin L1;Cathepsin L1 heavy chain;Cathepsin L1 light chain	Ctsl	P06797	37.547	2613	2613	2613	887240	658550	24566	2613	523452	200.326	0.11369
Cathepsin D	Ctsd	P18242	44.953	2613	2613	3816.7	983520	1185200	6060.8	3014.23	724927	240.501	0.118444
SPARC-like protein 1	Sparcl1	P70663	72.286	28608	33843	12380	10281000	9092800	665650	24943.7	6.67982e+06	267.796	0.0927764
Receptor-type tyrosine-protein phosphatase zeta	Ptprz1	B9EKR1	254.4	2613	2613	2613	1114200	1011100	2613	2613	709304	271.452	0.117056
Beta-hexosaminidase subunit beta	Hexb	P20060	61.115	2613	12422	2613.3	2644700	2198100	20367	5882.77	1.62106e+06	275.56	0.117129
Fibrinogen alpha chain;Fibrinopeptide A;Fibrinogen alpha chain	Fga	E9PV24-2	61.325	2613	2613	8604.7	2969300	2687800	196590	4610.23	1951230	423.239	0.0916912
a. 0 values replaced with minumum abundance of 2613.
